# Supplementary material for: Possibility of Wild Boar Harm Occurring in Five Provinces of Northwest China
Source: Animals (Basel). 2023 Dec 8;13(24):3788. doi: 10.3390/ani13243788 (PMC10741053; doi:10.3390/ani13243788)
Supplement: Supplementary file 1 [file animals-13-03788-s001.zip › animals-2721157-supplementary.xlsx]

## Sheet: Table S1
Table S1 Wild boar occurrence coordinates on the northwest China					W
Species	Longitude/°	Latitude/°	province	Sources
Sus scrofa	108.62	35.413	Gansu	China National Specimen Resource Platform
Sus scrofa	108.355	36.1444	Gansu	China National Specimen Resource Platform
Sus scrofa	104.079	35.7808	Gansu	China National Specimen Resource Platform
Sus scrofa	106.609	35.5127	Gansu	China National Specimen Resource Platform
Sus scrofa	104.968	33.3258	Gansu	China National Specimen Resource Platform
Sus scrofa	105.689	33.6707	Gansu	National Animal Specimen Resource Library
Sus scrofa	106.249	33.688	Gansu	National Animal Specimen Resource Library
Sus scrofa	106.499	33.881	Gansu	National Animal Specimen Resource Library
Sus scrofa	105.38	33.9845	Gansu	National Animal Specimen Resource Library
Sus scrofa	105.197	34.1395	Gansu	National Animal Specimen Resource Library
Sus scrofa	104.758	33.1577	Gansu	National Animal Specimen Resource Library
Sus scrofa	104.362	33.9753	Gansu	National Animal Specimen Resource Library
Sus scrofa	105.127	33.8445	Gansu	National Animal Specimen Resource Library
Sus scrofa	104.37	34.0094	Gansu	CNKI
Sus scrofa	106.232	34.0208	Gansu	CNKI
Sus scrofa	105.686	33.3533	Gansu	CNKI
Sus scrofa	104.338	33.5623	Gansu	CNKI
Sus scrofa	104.416	33.4822	Gansu	CNKI
Sus scrofa	104.006	35.7357	Gansu	Field survey
Sus scrofa	104.595	32.8988	Gansu	Field survey
Sus scrofa	105.235	33.08	Gansu	Field survey
Sus scrofa	103.066	35.3534	Gansu	Field survey
Sus scrofa	103.757	33.8105	Gansu	Field survey
Sus scrofa	103.588	33.7913	Gansu	Field survey
Sus scrofa	103.695	33.8029	Gansu	Field survey
Sus scrofa	106.027	34.3446	Gansu	Field survey
Sus scrofa	108.039	33.9067	Shaanxi	China National Specimen Resource Platform
Sus scrofa	110.133	35.5667	Shaanxi	China National Specimen Resource Platform
Sus scrofa	106.812	34.7444	Shaanxi	China National Specimen Resource Platform
Sus scrofa	109.369	34.1861	Shaanxi	China National Specimen Resource Platform
Sus scrofa	108.477	32.393	Shaanxi	China National Specimen Resource Platform
Sus scrofa	109.369	35.9969	Shaanxi	China National Specimen Resource Platform
Sus scrofa	105.567	32.8797	Shaanxi	China National Specimen Resource Platform
Sus scrofa	108.594	35.7566	Shaanxi	China National Specimen Resource Platform
Sus scrofa	107.38	33.8339	Shaanxi	National Animal Specimen Resource Library
Sus scrofa	108.094	33.0363	Shaanxi	National Animal Specimen Resource Library
Sus scrofa	106.403	33.0087	Shaanxi	National Animal Specimen Resource Library
Sus scrofa	107.729	33.7989	Shaanxi	National Animal Specimen Resource Library
Sus scrofa	108.5	33.5167	Shaanxi	National Animal Specimen Resource Library
Sus scrofa	107.629	34.1134	Shaanxi	National Animal Specimen Resource Library
Sus scrofa	107.601	32.4865	Shaanxi	National Animal Specimen Resource Library
Sus scrofa	107.957	33.5333	Shaanxi	National Animal Specimen Resource Library
Sus scrofa	107.628	33.5541	Shaanxi	National Animal Specimen Resource Library
Sus scrofa	106.65	33.8158	Shaanxi	National Animal Specimen Resource Library
Sus scrofa	105.659	32.8764	Shaanxi	National Animal Specimen Resource Library
Sus scrofa	109.46	32.0182	Shaanxi	National Animal Specimen Resource Library
Sus scrofa	106.129	33.3296	Shaanxi	National Animal Specimen Resource Library
Sus scrofa	109.147	33.4105	Shaanxi	National Animal Specimen Resource Library
Sus scrofa	108.901	32.2992	Shaanxi	National Animal Specimen Resource Library
Sus scrofa	106.891	34.9158	Shaanxi	CNKI
Sus scrofa	106.658	33.1852	Shaanxi	CNKI
Sus scrofa	106.238	32.8417	Shaanxi	CNKI
Sus scrofa	108.281	33.0555	Shaanxi	CNKI
Sus scrofa	110.292	33.6814	Shaanxi	CNKI
Sus scrofa	85.9994	41.4021	Xinjiang Uygur Autonomous Region	China National Specimen Resource Platform
Sus scrofa	84.4299	41.5492	Xinjiang Uygur Autonomous Region	China National Specimen Resource Platform
Sus scrofa	77.3258	38.6816	Xinjiang Uygur Autonomous Region	China National Specimen Resource Platform
Sus scrofa	85.9731	41.8045	Xinjiang Uygur Autonomous Region	China National Specimen Resource Platform
Sus scrofa	81.802	44.9538	Xinjiang Uygur Autonomous Region	China National Specimen Resource Platform
Sus scrofa	88.2164	39.4428	Xinjiang Uygur Autonomous Region	National Animal Specimen Resource Library
Sus scrofa	88.1049	43.7235	Xinjiang Uygur Autonomous Region	National Animal Specimen Resource Library
Sus scrofa	82.8205	43.0236	Xinjiang Uygur Autonomous Region	National Animal Specimen Resource Library
Sus scrofa	86.974	48.7576	Xinjiang Uygur Autonomous Region	National Animal Specimen Resource Library
Sus scrofa	87.8149	48.0124	Xinjiang Uygur Autonomous Region	CNKI
Sus scrofa	80.7004	41.7325	Xinjiang Uygur Autonomous Region	CNKI
Sus scrofa	100.713	32.9221	Qinghai	CNKI
Sus scrofa	101.617	36.9118	Qinghai	CNKI
Sus scrofa	95.7549	34.0558	Qinghai	CNKI
Sus scrofa	106.208	35.5677	Ningxia Hui Autonomous Region	China National Specimen Resource Platform
Sus scrofa	106.258	37.2775	Ningxia Hui Autonomous Region	China National Specimen Resource Platform
Sus scrofa	105.97	36.1803	Ningxia Hui Autonomous Region	National Animal Specimen Resource Library
Sus scrofa	106.008	36.2614	Ningxia Hui Autonomous Region	National Animal Specimen Resource Library
Sus scrofa	106.629	35.8865	Ningxia Hui Autonomous Region	National Animal Specimen Resource Library
Sus scrofa	106.09	35.5841	Ningxia Hui Autonomous Region	National Animal Specimen Resource Library
Sus scrofa	106.412	35.5121	Ningxia Hui Autonomous Region	National Animal Specimen Resource Library
Sus scrofa	105.937	35.807	Ningxia Hui Autonomous Region	CNKI
Sus scrofa	106.328	36.0059	Ningxia Hui Autonomous Region	CNKI

## Sheet: Table S2
Table S2:Land use type classification system.
First level classification.	Secondary classification.	Generalize.
Cultivated land		Refers to the land where crops are grown, including mature farmland, newly reclaimed land, fallow land, rotational resting land, and grassland rotational cropping land; agricultural fruit, agricultural mulberry, and agricultural and forestry land mainly used for growing crops; tidal flats and tidal flats that have been cultivated for more than three years.
	Paddy field	It refers to cultivated land with guaranteed water sources and irrigation facilities, which can be irrigated normally in normal years, and is used to grow aquatic crops such as rice, lotus root, etc., including cultivated land where rice and dryland crops are rotated.
	Dry land	It refers to cultivated land that has no irrigation water source and facilities and relies on natural water to grow crops; dry crop cultivated land that has water sources and irrigation facilities and can be irrigated normally in normal years; cultivated land that mainly grows vegetables; fallow land with normal rotation of crops and resting place.
Woodland		Refers to forestry land where trees, shrubs, bamboos, and coastal mangroves grow.
	Forested land	Refers to natural forests and artificial forests with canopy closure >30%. Including timber forests, economic forests, protective forests and other forest lands.
	Shrub land	Refers to shrubland and shrubland with a canopy density>40% and a height of less than 2 meters.
	Open woodland	Refers to forest land with a forest canopy density of 10-30%.
	Other forest land	Refers to unforested afforestation land, remnant land, nurseries and various types of gardens (orchards, mulberry gardens, tea gardens, hot crop forest gardens, etc.).
Grassland		Refers to various types of grassland dominated by herbaceous plants with a coverage of more than 5%, including shrub grasslands dominated by pasture and sparse forest grasslands with a canopy density of less than 10%.
	High coverage grassland	Refers to natural grassland, improved grassland and mown grassland covering >50%. This type of grassland generally has better water conditions and dense grass growth.
	Medium coverage grassland	Refers to natural grassland and improved grassland with a coverage of 20-50%. This type of grassland generally lacks water and the grass cover is sparse.
	Low coverage grassland	Refers to natural grassland with a coverage of 5-20%. This kind of grassland lacks water, the grass cover is sparse, and the conditions for animal husbandry are poor.
Water area		Refers to natural land waters and land used for water conservancy facilities.
	Rivers and canals	It refers to the land below the perennial water level of naturally formed or artificially excavated rivers and main trunks. Artificial channels include banks.
	Lakes	Refers to the land below the year-round water level in naturally formed water areas.
	Reservoirs and ponds	Refers to the land below the year-round water level in artificially constructed water storage areas.
	Glaciers and permanent snow	Refers to the land covered by glaciers and snow all year round.
	Mudflat	Refers to the tidal zone between high tide and low tide along the coast.
	Beaches	Refers to the land between the water level of rivers and lakes during the normal water period and the water level during the flood period.
Construction land		Refers to urban and rural residential areas and other industrial, mining, transportation and other land.
	Urban land	Refers to land used in large, medium and small cities and built-up areas above counties and towns.
	Rural residential area	Refers to rural residential areas independent of cities and towns.
	Other construction land	Refers to factories, mines, large industrial areas, oil fields, salt fields, quarries and other land as well as traffic roads, airports and special land.
Other construction land		Land that is currently unused, including land that is difficult to use.
	Sandy land	Refers to land whose surface is covered by sand and whose vegetation coverage is less than 5%, including deserts, excluding deserts in river systems.
	Gobi	Refers to land whose surface is mainly gravel and whose vegetation coverage is less than 5%.
	Saline-alkali land	It refers to land where salt-alkali accumulates on the surface, vegetation is sparse, and only highly salt-alkali-tolerant plants can grow.
	Marshland	It refers to land with flat and low-lying terrain, poor drainage, long-term moisture, seasonal water accumulation or year-round water accumulation, and hygrophytes growing on the surface.
	Bare land	Refers to land with surface soil coverage and vegetation coverage of less than 5%.
	Bare rock and stone land	Refers to land whose surface is rock or gravel and whose coverage area is &gt;5%.
	Other unused land	Refers to other unused land, including alpine deserts, tundra, etc.

## Sheet: Table S3
Table S3 Environmental factors used in the present study
Environmental variable	Description	Unit
Bio1	Annual mean temperature	℃
Bio2	Mean diurnal range	℃
Bio3	Isothermality
Bio4	Temperature seasonality
Bio5	Max temperature of warmest month	℃
Bio6	Min Temperature of coldest month	℃
Bio7	Temperature annual range	℃
Bio8	Mean temperature of wettest quarter	℃
Bio9	Mean temperature of driest quarter	℃
Bio10	Mean temperature of warmest quarter	℃
Bio11	Mean temperature of coldest quarter	℃
Bio12	Annual precipitation	mm
Bio13	Precipitation of wettest month	mm
Bio14	Precipitation of driest month	mm
Bio15	Precipitation seasonality
Bio16	Precipitation of wettest quarter	mm
Bio17	Precipitation of driest quarter	mm
Bio18	Precipitation of warmest quarter	mm
Bio19	Precipitation of coldest quarter	mm
NDVI	Normalized difference vegetation index
Elev	Elevation	m
Asp	Aspect	°
Slo	Slope
HFI	Human footprint index
Notice: Environment variables in red words are used for modeling

## Sheet: Table S4
Table S4 Correlation of environment variaBles
	Bio1	Bio2	Bio3	Bio4	Bio5	Bio6	Bio7	Bio8	Bio9	Bio10	Bio11	Bio12	Bio13	Bio14	Bio15	Bio16	Bio17	Bio18	Bio19	Ndvi	Elevation	Aspect	Slope	HFI
Bio1	1	-.336**	-.312**	-0.163	.855**	.875**	-.268*	.928**	.958**	.943**	.923**	.370**	.374**	.204*	-0.132	.361**	.222*	.306**	0.168	0.142	-.838**	0.072	-.332**	.235*
Bio2			.642**	.731**	0.109	-.718**	.898**	-0.072	-.418**	-0.11	-.589**	-.828**	-.813**	-.522**	0.189	-.825**	-.551**	-.800**	-.523**	-.641**	0.199	-0.096	-.360**	0.018
Bio3				-0.043	-.250*	-.403**	.243*	-.330**	-.224*	-.351**	-.274*	-.259*	-.213*	-.447**	.512**	-.215*	-.427**	-0.158	-.438**	-.241*	.548**	-0.144	-0.138	0.038
Bio4					.365**	-.577**	.953**	.206*	-.347**	0.171	-.527**	-.844**	-.868**	-.259*	-.252*	-.885**	-.311**	-.902**	-.258*	-.617**	-.236*	0.008	-.364**	0.016
Bio5						.512**	.262*	.976**	.721**	.973**	.593**	-0.109	-0.114	0.026	-.224*	-0.136	0.018	-0.193	-0.006	-.217*	-.895**	0.075	-.518**	.239*
Bio6							-.695**	.659**	.917**	.688**	.983**	.723**	.727**	.381**	-0.101	.723**	.415**	.680**	.358**	.428**	-.624**	0.091	-0.055	0.16
Bio7								0.076	-.427**	0.041	-.608**	-.902**	-.912**	-.405**	-0.074	-.925**	-.451**	-.925**	-.407**	-.662**	-0.047	-0.039	-.371**	0.02
Bio8									.831**	.995**	.721**	0.063	0.057	0.125	-.235*	0.035	0.125	-0.023	0.096	-0.097	-.918**	0.076	-.447**	.215*
Bio9										.836**	.957**	.477**	.482**	.202*	-0.049	.471**	.233*	.431**	0.179	.238*	-.696**	0.05	-.232*	0.163
Bio10											.747**	0.099	0.094	0.136	-.230*	0.076	0.137	0.013	0.103	-0.057	-.928**	0.084	-.451**	.242*
Bio11												.655**	.667**	.296**	-0.032	.661**	.332**	.620**	.268*	.364**	-.641**	0.067	-0.143	0.195
Bio12													.979**	.665**	-0.116	.982**	.712**	.977**	.660**	.645**	-0.122	0.011	.264*	0.037
Bio13														.572**	0.023	.994**	.614**	.992**	.561**	.649**	-0.103	0.005	.236*	0.066
Bio14															-.635**	.544**	.991**	.539**	.986**	.302**	-.271*	0.008	0.178	0.031
Bio15																0.035	-.638**	0.058	-.683**	-0.08	.410**	0.008	0.018	-0.084
Bio16																	.590**	.993**	.534**	.674**	-0.085	0.02	.234*	0.049
Bio17																		.585**	.992**	.340**	-.267*	0.004	0.19	0.025
Bio18																			.531**	.664**	-0.013	-0.006	.277*	0.036
Bio19																				.332**	-.256*	-0.003	0.182	0.019
Ndvi																					0.007	-0.046	0.089	-0.028
Elevation																						-0.09	.384**	-.256*
aspect																							-0.132	-0.019
Slope																								-.263*
HFI																								1
Notice: "*" indicates a significant P value less than 0.05; "**" indicates a significant P value less than 0.01; "***" indicates a significant P value less than 0.001.

## Sheet: Table S5
Table S5 The "ENMeval" package runs the optimal parameter results of the MaxEnt model
	rm	fc	tune.args	auc.train	cbi.train	auc.diff.avg	auc.diff.sd	auc.val.avg	auc.val.sd	cbi.val.avg	cbi.val.sd	or.10p.avg	or.10p.sd	or.mtp.avg	or.mtp.sd	AICc	delta.AICc	w.AIC	ncoef
46	3	LQHPT	rm.3_fc.LQHPT	0.969729	0.923	0.0413335	0.55799	0.958322	0.640206	NA	NA	0.173913	3.1256	0.0144928	0.985507	1521.52	0	0.980187	20

## Sheet: Table S6
Table S6 Areas of secondary land-use types in potentially high-suitability areas in 2015
Land use type		Dimension/×104km2
Cultivated land	Paddy field	0.6406
	Dry land	7.9071
Woodland	Forested land	3.0157
	Shrubbery	1.9731
	Open woodland	1.35
	Other forest land	0.0912
Grassland	High coverage grassland	3.6305
	Medium coverage grassland	5.4028
	Low coverage grassland	1.3737
Water area	Water area	0.1829
Construction land	Urban land	0.124
	Rural residential area	0.4192
	Other construction land	0.0358
Unused land	Unused land	0.1996
